# Supplementary material for: Effect of Temperature on Passive Film Characteristics of LPBF (Laser Powder-Bed Fusion) Processing on UNS-S31603
Source: Materials (Basel). 2024 Jul 11;17(14):3420. doi: 10.3390/ma17143420 (PMC11278099; doi:10.3390/ma17143420)
Supplement: Supplementary file 1 [file materials-17-03420-s001.zip]

Archive with 1 entries (1 files):
- materials-3078287-supplementary.pdf
